# Supplementary material for: Lipidomics-Based Comparison of Molecular Compositions of Green, Yellow, and Red Bell Peppers
Source: Metabolites. 2021 Apr 14;11(4):241. doi: 10.3390/metabo11040241 (PMC8070949; doi:10.3390/metabo11040241)
Supplement: Supplementary file 1 [file metabolites-11-00241-s001.zip]

Archive with 4 entries (3 files):
- metabolites-1185348-supp/
- metabolites-1185348-supp/Supplemental Methods_Compound Annotation.pdf
- metabolites-1185348-supp/Supplemental Table 1_ Pepper Compounds found in all 23 samples.xlsx
- metabolites-1185348-supp/Supplemental Table 2_Pepper Compounds Significantly Different.xlsx
