# Supplementary material for: Lipidomics-Based Comparison of Molecular Compositions of Green, Yellow, and Red Bell Peppers
Source: Metabolites. 2021 Apr 14;11(4):241. doi: 10.3390/metabo11040241 (PMC8070949; doi:10.3390/metabo11040241)
Supplement: Supplementary file 1 [file metabolites-11-00241-s001.zip › metabolites-1185348-supp/Supplemental Table 1_ Pepper Compounds found in all 23 samples.xlsx]

## Sheet: Supp Table 1 
Compound Name	Retention Time	Mass	Ion Species	Formula	Green Pepper Mean	Red Pepper Mean	Yellow Pepper Mean	HMDB ID	KEGG ID	LMP ID	Metlin ID	Other	FooDB ID	chemspider ID	PubChem ID	CHEBI ID	Drugbank ID	Phenol Explorer ID	Knapsack ID	KEGG ID	BIGG ID	Wikipedia ID	Metlin ID	Biocyc ID	PDB ID	HMDB_Description
(5alpha,6beta,14alpha,20R,22R)-5,6,14,20,27-Pentahydroxy-1-oxowith-24-enolide	0.981524	506.285	[M+H]+	C28 H42 O8	16.3	16.44	16.62	HMDB33198					FDB011210		78385401											(5alpha,6beta,14alpha,20R,22R)-5,6,14,20,27-Pentahydroxy-1-oxowith-24-enolide is found in fruits. (5alpha,6beta,14alpha,20R,22R)-5,6,14,20,27-Pentahydroxy-1-oxowith-24-enolide is a constituent of Physalis peruviana (Cape gooseberry).
Beta-Cryptoxanthin	5.55625	552.427	[M+H]+ [M+Na]+	C40 H56 O	16.99	20.59	17.55	HMDB33844	C15981	LMPR01070269			FDB012019	4444647	5281235	10362			C00000920	C08591		Cryptoxanthin		CPD-7409		beta-Cryptoxanthin has been isolated from abalone, fish eggs, and many higher plants. beta-Cryptoxanthin is a major source of vitamin A, often second only to beta-carotene, and is present in fruits such as oranges, tangerines, and papayas (PMID: 8554331). Frequent intake of tropical fruits that are rich in beta-cryptoxanthin is associated with higher plasma beta-cryptoxanthin concentrations in Co…
1alpha,25-Dihydroxy-16-ene-19-nor-24-oxovitamin D3	0.860926	416.288	[M+H]+ [M+K]+ [M+Na]+	C26 H40 O4	18.09	17.87	17.74			LMST03020609
22:3-Glc-cholesterol	7.12302	864.686	[M+H]+ [M+K]+ [M+NH4]+ [M+Na]+	C55 H92 O7	16.33	16.75	16.64			LMST01010382
3-(1,1-Dimethylallyl)scopoletin 7-glucoside	0.798774	422.156	[M+H]+	C21 H26 O9	19.27	19.47	18.83	HMDB32853					FDB010830		131751335											3-(1,1-Dimethylallyl)scopoletin 7-glucoside is found in herbs and spices. 3-(1,1-Dimethylallyl)scopoletin 7-glucoside is a constituent of Ruta graveolens (rue).
3'-Hydroxy-T2-triol	1.03112	398.195	[2M+H]+ [M+2H]+2 [M+H]+	C20 H30 O8	17.79	18.02	18.68	HMDB34575					FDB013088	9916282	11741578											3'-Hydroxy-T2-triol is a mycotoxin produced by Fusarium heterosporu
3-Isomangostin	0.591643	410.171	[M+H]+	C24 H26 O6	17.77	18.32	17.45	HMDB41521					FDB021497	13077523	13873655				C00034764						MKU	3-Isomangostin is found in fruits. 3-Isomangostin is a constituent of Garcinia mangostana (mangosteen).
3-oxo-nonadecanoic acid	2.77446	312.267	[2M+H]+ [2M+K]+ [2M+Na]+ [M+H]+ [M+K]+ [M+Na]+	C19 H36 O3	16.11	15.75	15.47			LMFA01060131
all-trans-retinyl oleate	4.9788	550.475	[M+H]+ [M+K]+ [M+NH4]+ [M+Na]+	C38 H62 O2	17.03	16.25	17.87			LMPR01090015
Archaetidylglycerol-myo-inositol	6.36691	908.71	[M+H]+ [M+K]+ [M+NH4]+ [M+Na]+	C50 H101 O11 P	17.09	15.92	18.2			LMGP06040001
Campesterol 6'-(9Z-octadecenoyl)-glucoside	7.19663	826.67	[M+H]+ [M+K]+ [M+NH4]+ [M+Na]+	C52 H90 O7	17.81	18.7	18.06	HMDB36292					FDB015158		132521807											Campesterol 6'-(9Z-octadecenoyl)-glucoside belongs to the class of organic compounds known as steroidal glycosides. These are sterol lipids containing a carbohydrate moiety glycosidically linked to the steroid skeleton. Campesterol 6'-(9Z-octadecenoyl)-glucoside is an extremely weak basic (essentially neutral) compound (based on its pKa). Campesterol 6'-(9Z-octadecenoyl)-glucoside is found in fru…
CE(DiMe(9,3))	7.87416	662.564	[M+H]+ [M+Na]+	C45 H74 O3	20.08	18.75	17.59	HMDB61670							131770399											CE(DiMe(9,3)) is a cholesterol fatty acid ester or simply a cholesterol ester (CE). Cholesterol esters are cholesterol molecules with long-chain fatty acids linked to the hydroxyl group. They are much less polar than free cholesterol and appear to be the preferred form for transport in plasma and for storage. Cholesterol esters do not contribute to membranes but are packed into intracellular lipi…
Ceanothine D	1.05203	484.302	[2M+H]+ [M+H]+ [M+K]+ [M+NH4]+ [M+Na]+	C27 H40 N4 O4	18.07	17.33	17.34	HMDB29341					FDB000402		131750854											Ceanothine D is found in tea. Ceanothine D is an alkaloid from the root bark of Ceanothus americanus (New Jersey tea
Ceramide(d14:2/20:1)	4.20886	533.481	[M+H]+ [M+Na]+	C34 H63 N O3	17.7	17.58	17.35			LMSP02010055
Chlorobactene	3.25606	532.408	[M+H]+ [M+Na]+	C40 H52	17.91	18.15	16.95		C15908	LMPR01070163
CTX 3C	4.84173	1022.57	[M+H]+	C57 H82 O16	15.93	15.97	16.32		C20001
DG(16:1/16:1) (d5)	4.13368	569.502	[2M+Na]+ [M+H]+ [M+Na]+	C35 H59 D5 O5	18.07	16.89	17.47	HMDB07128		LMGL02010011					9543679	84417										DG(16:1(9Z)/16:1(9Z)/0:0) is a diglyceride, or a diacylglycerol (DAG). It is a glyceride consisting of two fatty acid chains covalently bonded to a glycerol molecule through ester linkages. Diacylglycerols can have many different combinations of fatty acids attached at both the C-1 and C-2 positions. DG(16:1(9Z)/16:1(9Z)/0:0), in particular, consists of two chains of palmitoleic acid at the C-1 a…
DG(18:4/15:0)	4.62837	574.459	[2M+K]+ [2M+Na]+ [M+H]+ [M+K]+ [M+NH4]+ [M+Na]+	C36 H62 O5	16.2	17.77	16.81	HMDB07329					FDB024522	24766066	53478158											DG(18:4(6Z,9Z,12Z,15Z)/15:0/0:0) is a diglyceride, or a diacylglycerol (DAG). It is a glyceride consisting of two fatty acid chains covalently bonded to a glycerol molecule through ester linkages. Diacylglycerols can have many different combinations of fatty acids attached at both the C-1 and C-2 positions. DG(18:4(6Z,9Z,12Z,15Z)/15:0/0:0), in particular, consists of one chain of stearidonic acid…
DG(20:5/14:0)	5.51201	586.458	[2M+Na]+ [M+H]+ [M+K]+ [M+NH4]+ [M+Na]+	C37 H62 O5	17.66	20.62	21.31	HMDB07559							53478337											DG(20:5(5Z,8Z,11Z,14Z,17Z)/14:0/0:0) is a diglyceride, or a diacylglycerol (DAG). It is a glyceride consisting of two fatty acid chains covalently bonded to a glycerol molecule through ester linkages. Diacylglycerols can have many different combinations of fatty acids attached at both the C-1 and C-2 positions. DG(20:5(5Z,8Z,11Z,14Z,17Z)/14:0/0:0), in particular, consists of one chain of eicosape…
DG(22:2/14:1)	5.10734	618.521	[M+H]+ [M+K]+ [M+NH4]+ [M+Na]+	C39 H70 O5	16.76	18.05	17.42	HMDB07647					FDB024840		53478407	89821										DG(22:2(13Z,16Z)/14:1(9Z)/0:0) is a diglyceride, or a diacylglycerol (DAG). It is a glyceride consisting of two fatty acid chains covalently bonded to a glycerol molecule through ester linkages. Diacylglycerols can have many different combinations of fatty acids attached at both the C-1 and C-2 positions. DG(22:2(13Z,16Z)/14:1(9Z)/0:0), in particular, consists of one chain of docosadienoic acid a…
DG(22:6/14:1)	5.23433	610.458	[M+H]+ [M+K]+ [M+NH4]+ [M+Na]+	C39 H62 O5	17.25	17.56	18.28	HMDB07763					FDB024956		53478514											DG(22:6(4Z,7Z,10Z,13Z,16Z,19Z)/14:1(9Z)/0:0) is a diglyceride, or a diacylglycerol (DAG). It is a glyceride consisting of two fatty acid chains covalently bonded to a glycerol molecule through ester linkages. Diacylglycerols can have many different combinations of fatty acids attached at both the C-1 and C-2 positions. DG(22:6(4Z,7Z,10Z,13Z,16Z,19Z)/14:1(9Z)/0:0), in particular, consists of one c…
DG(22:6/14:1)	5.27778	610.456	[M+H]+ [M+K]+ [M+NH4]+ [M+Na]+	C39 H62 O5	18.2	17.16	18.12	HMDB07763					FDB024956		53478514											DG(22:6(4Z,7Z,10Z,13Z,16Z,19Z)/14:1(9Z)/0:0) is a diglyceride, or a diacylglycerol (DAG). It is a glyceride consisting of two fatty acid chains covalently bonded to a glycerol molecule through ester linkages. Diacylglycerols can have many different combinations of fatty acids attached at both the C-1 and C-2 positions. DG(22:6(4Z,7Z,10Z,13Z,16Z,19Z)/14:1(9Z)/0:0), in particular, consists of one c…
DG(22:6/14:1)	5.36825	610.457	[M+H]+ [M+K]+ [M+NH4]+ [M+Na]+	C39 H62 O5	18.2	17.73	18.82	HMDB07763					FDB024956		53478514											DG(22:6(4Z,7Z,10Z,13Z,16Z,19Z)/14:1(9Z)/0:0) is a diglyceride, or a diacylglycerol (DAG). It is a glyceride consisting of two fatty acid chains covalently bonded to a glycerol molecule through ester linkages. Diacylglycerols can have many different combinations of fatty acids attached at both the C-1 and C-2 positions. DG(22:6(4Z,7Z,10Z,13Z,16Z,19Z)/14:1(9Z)/0:0), in particular, consists of one c…
DG(22:6/18:0)	6.59198	668.536	[M+H]+ [M+K]+ [M+NH4]+ [M+Na]+	C43 H72 O5	18.29	17.99	18.91	HMDB07767					FDB024960		53478518	89336										DG(22:6(4Z,7Z,10Z,13Z,16Z,19Z)/18:0/0:0) is a diglyceride, or a diacylglycerol (DAG). It is a glyceride consisting of two fatty acid chains covalently bonded to a glycerol molecule through ester linkages. Diacylglycerols can have many different combinations of fatty acids attached at both the C-1 and C-2 positions. DG(22:6(4Z,7Z,10Z,13Z,16Z,19Z)/18:0/0:0), in particular, consists of one chain of …
DG(22:6/18:0)	6.58728	668.538	[M+H]+ [M+K]+ [M+NH4]+ [M+Na]+	C43 H72 O5	17.68	18.02	20.37	HMDB07767					FDB024960		53478518	89336										DG(22:6(4Z,7Z,10Z,13Z,16Z,19Z)/18:0/0:0) is a diglyceride, or a diacylglycerol (DAG). It is a glyceride consisting of two fatty acid chains covalently bonded to a glycerol molecule through ester linkages. Diacylglycerols can have many different combinations of fatty acids attached at both the C-1 and C-2 positions. DG(22:6(4Z,7Z,10Z,13Z,16Z,19Z)/18:0/0:0), in particular, consists of one chain of …
Dihydromenaquinone-8	4.36343	718.565	[M+H]+ [M+Na]+	C51 H74 O2	18.23	17.75	18.37			LMPR02010039
Dmp 323	0.9134	566.271	[M+H]+ [M+Na]+	C35 H38 N2 O5	16.09	16.55	15.9		C15662		71005
Donhexocin	3.89019	614.483	[M+H]+ [M+K]+ [M+NH4]+ [M+Na]+	C35 H66 O8	16.63	15.76	15.67	HMDB33087					FDB011103		85270250											Murihexol is found in fruits. Murihexol is a constituent of the seeds of Annona muricata (soursop).
Endomorphin-1	0.772571	610.296	[M+H]+ [M+Na]+	C34 H38 N6 O5	18.36	18.69	18.57	HMDB05773					FDB023763	4470614	5311080	239449						Endomorphin-1				Endomorphin-1 (H-Tyr-Pro-Trp-Phe-NH2) and endomorphin-2 (H-Tyr-Pro-Phe-Phe-NH2) are peptide amides with the highest known affinity and specificity for the mu-opioid receptor.
Fetidine	0.868821	682.319	[M+H]+	C40 H46 N2 O8	19.21	19.94	20.19		C09441
Ascorbyl linoleate	7.40333	438.26	[M+H]+	C24 H38 O7	18.18	16.36	16.64								54726224
Ascorbyl linoleate	7.24335	438.262	[M+H]+	C24 H38 O7	16.03	15.44	15.32								54726224
Ascorbyl linoleate	7.31734	438.261	[M+H]+	C24 H38 O7	17.05	16.45	15.34								54726224
Ascorbyl linoleate	7.38698	438.261	[M+H]+	C24 H38 O7	18.22	16.72	16.66								54726224
Glutathionylaminopropylcadaverine	1.07859	448.245	[2M+H]+ [M+H]+ [M+K]+ [M+NH4]+ [M+Na]+	C18 H36 N6 O5 S	16.91	16.63	16.09		C16566
Glycidyl oleate	4.93311	338.282	[M+H]+	C21 H38 O3	15.31	16.22	16.01		C19426
Glycinoeclepin A	1.0607	432.252	[M+2H]+2 [M+H]+ [M+K]+ [M+NH4]+ [M+Na]+	C25 H36 O6	18	17.86	17.17	HMDB37037	C08765				FDB016018		14010691				C00003713	C08765						Glycinoeclepin A is found in common bean. Glycinoeclepin A is isolated from kidney bean roots.
Glycinoeclepin A	1.06849	432.248	[M+2H]+2 [M+H]+ [M+K]+ [M+NH4]+ [M+Na]+	C25 H36 O6	17.84	16.99	16.51	HMDB37037	C08765				FDB016018		14010691				C00003713	C08765						Glycinoeclepin A is found in common bean. Glycinoeclepin A is isolated from kidney bean roots.
Glycinoeclepin A	1.07056	432.25	[M+2H]+2 [M+H]+ [M+K]+ [M+NH4]+ [M+Na]+	C25 H36 O6	17.42	17.51	16.5	HMDB37037	C08765				FDB016018		14010691				C00003713	C08765						Glycinoeclepin A is found in common bean. Glycinoeclepin A is isolated from kidney bean roots.
Glycinoeclepin A	1.1937	432.25	[M+2H]+2 [M+H]+ [M+K]+ [M+NH4]+ [M+Na]+	C25 H36 O6	18.11	17.94	17.51	HMDB37037	C08765				FDB016018		14010691				C00003713	C08765						Glycinoeclepin A is found in common bean. Glycinoeclepin A is isolated from kidney bean roots.
Goyaglycoside g	3.76196	810.467	[2M+Na]+ [M+2H]+2 [M+H]+ [M+K]+	C43 H70 O14	18.11	16.93	16.53	HMDB38350					FDB017687		131752341											Goyaglycoside g is found in fruits. Goyaglycoside g is a constituent of Momordica charantia (bitter melon).
Ivermectin B1b	4.37703	860.502	[M+H]+ [M+Na]+	C47 H72 O14	16.04	16.63	16.9				880
Fargesin	0.699878	370.143	[2M+Na]+ [M+H]+ [M+K]+ [M+NH4]+ [M+Na]+	C21 H22 O6	19.02	19.76	18.43	HMDB38236	C16957				FDB017481	4478661	5320622				C00000643							(+)-Spinescin is found in herbs and spices. (+)-Spinescin is a constituent of sassafras root.
2-ethenyl-2,4b,8,8-tetramethyl-tetradecahydrophenanthrene-3,5,10a-triol	0.897782	496.264	[M+H]+ [M+NH4]+ [M+Na]+	C25 H40 N2 O6 S	16.03	17.28	16.74					Coconut CNP0200802
MGDG(18:1/18:1)	5.77928	782.593	[M+H]+ [M+NH4]+ [M+Na]+	C45 H82 O10	22.57	22.59	20.85			LMGL05010021
MGDG(18:2/18:3)	5.2418	776.545	[2M+H]+ [M+H]+ [M+K]+ [M+NH4]+ [M+Na]+	C45 H76 O10	23.91	22.65	21.46			LMGL05010024
MGDG(20:5/18:4)	3.88505	796.513	[2M+H]+ [M+2H]+2 [M+H]+ [M+Na]+	C47 H72 O10	22.78	21.78	22.96			LMGL05010016
Montecristin	5.35217	574.496	[M+H]+ [M+K]+ [M+Na]+	C37 H66 O4	17.84	17.78	17.45	HMDB29795					FDB001003		131750907											Montecristin is found in fruits. Montecristin is a constituent of Annona muricata (soursop)
Muricatenol	4.85351	608.502	[M+H]+ [M+K]+ [M+NH4]+ [M+Na]+	C37 H68 O6	16.8	16.75	17.39	HMDB35900					FDB014685		131751882											Muricatenol is found in fruits. Muricatenol is a constituent of the seeds of Annona muricata (soursop)
N-(3-(hexadecanoyloxy)-heptadecanoyl)-L-ornithine	7.79544	638.564	[2M+Na]+ [M+H]+ [M+K]+ [M+NH4]+ [M+Na]+	C38 H74 N2 O5	17.48	18.49	18.75			LMFA00000003
N-(3-(hexadecanoyloxy)-heptadecanoyl)-L-ornithine	7.7881	638.563	[2M+Na]+ [M+H]+ [M+K]+ [M+NH4]+ [M+Na]+	C38 H74 N2 O5	17.3	18.27	18.62			LMFA00000003
O-Desmethylverapamil (D-703)	1.81752	440.267	[2M+H]+ [M+H]+ [M+K]+ [M+Na]+	C26 H36 N2 O4	17.18	17.23	18.26	HMDB14246						543555	625729											O-Desmethylverapamil (D-703) is only found in individuals that have used or taken Verapamil. O-Desmethylverapamil (D-703) is a metabolite of Verapamil. O-desmethylverapamil (d-703) belongs to the family of Phenylbutylamines. These are compounds containing a phenylbutylamine moiety, which consists of a phenyl group substituted at the fourth carbon by an butan-1-amine.
Oligomycin A	4.86708	790.524	[M+2H]+2 [M+H]+ [M+NH4]+ [M+Na]+	C45 H74 O11	17.85	18.98	18.22	HMDB14246	C11311					543555	625729											O-Desmethylverapamil (D-703) is only found in individuals that have used or taken Verapamil. O-Desmethylverapamil (D-703) is a metabolite of Verapamil. O-desmethylverapamil (d-703) belongs to the family of Phenylbutylamines. These are compounds containing a phenylbutylamine moiety, which consists of a phenyl group substituted at the fourth carbon by an butan-1-amine.
PA(20:5/18:3)	6.19693	716.438	[M+H]+ [M+K]+ [M+Na]+	C41 H65 O8 P	18.8	18.47	17.61	HMDB0115206
PA(22:6/16:1)	6.13427	718.454	[2M+H]+ [2M+Na]+ [M+H]+ [M+Na]+	C41 H67 O8 P	17.38	17.15	16.93	HMDB0115405
PA(P-16:0/18:4)	5.37582	652.446	[M+2H]+2 [M+H]+	C37 H65 O7 P	17.67	18.37	19.38	HMDB11155		LMGP10030015			FDB027930	24766521	52929743					C15647						2-(9Z,12Z-octadecadienoyl)-1-(1Z-hexadecenyl)-sn-glycero-3-phosphate is an intermediate of ether lipid metabolism. Ether lipids are lipids in which one or more of the carbon atoms on glycerol is bonded to an alkyl chain via an ether linkage, as opposed to the usual ester linkage. 2-(9Z,12Z-octadecadienoyl)-1-(1Z-hexadecenyl)-sn-glycero-3-phosphate is irreversibly produced from 2-(9Z,12Z-octadecad…
Pantoyllactone glucoside	0.800932	292.117	[M+H]+	C12 H20 O8	17.52	17.72	17.48	HMDB41269					FDB021181		14701560											Pantoyllactone glucoside is found in cereals and cereal products. Pantoyllactone glucoside is isolated from rice seedlings (Oryza sativa).
PC(14:0/20:5)	4.16033	729.518	[2M+H]+ [2M+Na]+ [M+H]+ [M+K]+ [M+Na]+	C42 H75 N O8 P	20.24	18.68	19.89	HMDB07885		LMGP01010508					24778635											PC(14:0/20:5(5Z,8Z,11Z,14Z,17Z)) is a phosphatidylcholine (PC or GPCho). It is a glycerophospholipid in which a phosphorylcholine moiety occupies a glycerol substitution site. As is the case with diacylglycerols, glycerophosphocholines can have many different combinations of fatty acids of varying lengths and saturation attached at the C-1 and C-2 positions. Fatty acids containing 16, 18 and 20 c…
PC(14:0/20:5)	4.16508	751.492	[M+2H]+2 [M+H]+ [M+Na]+	C42 H75 N O8 P	20.67	19.87	19.69	HMDB07885		LMGP01010508					24778635											PC(14:0/20:5(5Z,8Z,11Z,14Z,17Z)) is a phosphatidylcholine (PC or GPCho). It is a glycerophospholipid in which a phosphorylcholine moiety occupies a glycerol substitution site. As is the case with diacylglycerols, glycerophosphocholines can have many different combinations of fatty acids of varying lengths and saturation attached at the C-1 and C-2 positions. Fatty acids containing 16, 18 and 20 c…
PC(14:1/20:1)	4.12041	756.543	[M+H]+ [M+K]+ [M+Na]+	C42 H80 N O8 P	19.87	21.83	22.2	HMDB07912		LMGP01011398			FDB025104	24766588	52922278	88919				C00157				PHOSPHATIDYLCHOLINE		PC(14:1(9Z)/20:1(11Z)) is a phosphatidylcholine (PC or GPCho). It is a glycerophospholipid in which a phosphorylcholine moiety occupies a glycerol substitution site. As is the case with diacylglycerols, glycerophosphocholines can have many different combinations of fatty acids of varying lengths and saturation attached at the C-1 and C-2 positions. Fatty acids containing 16, 18 and 20 carbons are…
PC(14:1/20:2)	3.14028	754.537	[M+H]+ [M+K]+ [M+Na]+	C42 H78 N O8 P	16.44	15.61	15.66	HMDB07913		LMGP01011399			FDB025105	24766589	52922280	88918				C00157				PHOSPHATIDYLCHOLINE		PC(14:1(9Z)/20:2(11Z,14Z)) is a phosphatidylcholine (PC or GPCho). It is a glycerophospholipid in which a phosphorylcholine moiety occupies a glycerol substitution site. As is the case with diacylglycerols, glycerophosphocholines can have many different combinations of fatty acids of varying lengths and saturation attached at the C-1 and C-2 positions. Fatty acids containing 16, 18 and 20 carbons…
PC(14:1/20:5)	3.80664	749.477	[M+2H]+2 [M+H]+ [M+Na]+	C42 H73 N O8 P	16.34	15.68	15.95	HMDB07918		LMGP01011402			FDB025110		52922286											PC(14:1(9Z)/20:5(5Z,8Z,11Z,14Z,17Z)) is a phosphatidylcholine (PC or GPCho). It is a glycerophospholipid in which a phosphorylcholine moiety occupies a glycerol substitution site. As is the case with diacylglycerols, glycerophosphocholines can have many different combinations of fatty acids of varying lengths and saturation attached at the C-1 and C-2 positions. Fatty acids containing 16, 18 and …
PC(14:1/22:6)	3.84101	775.518	[2M+H]+ [M+H]+ [M+NH4]+ [M+Na]+	C44 H75 N O8 P	22.7	22.36	20.65	HMDB07925		LMGP01011408					52922298											PC(14:1(9Z)/22:6(4Z,7Z,10Z,13Z,16Z,19Z)) is a phosphatidylcholine (PC or GPCho). It is a glycerophospholipid in which a phosphorylcholine moiety occupies a glycerol substitution site. As is the case with diacylglycerols, glycerophosphocholines can have many different combinations of fatty acids of varying lengths and saturation attached at the C-1 and C-2 positions. Fatty acids containing 16, 18 …
PC(15:0/18:4)	3.85897	717.528	[M+H]+ [M+Na]+	C41 H75 N O8 P	18.92	18.04	17.85	HMDB07943		LMGP01011418			FDB025135		52922318											PC(15:0/18:4(6Z,9Z,12Z,15Z)) is a phosphatidylcholine (PC or GPCho). It is a glycerophospholipid in which a phosphorylcholine moiety occupies a glycerol substitution site. As is the case with diacylglycerols, glycerophosphocholines can have many different combinations of fatty acids of varying lengths and saturation attached at the C-1 and C-2 positions. Fatty acids containing 16, 18 and 20 carbo…
PC(15:0/20:4)	5.17025	750.511	[2M+Na]+ [M+H]+ [M+NH4]+ [M+Na]+	C43 H79 N O8 P	17.67	18.2	17.89	HMDB07949		LMGP01011424			FDB025141		52922330	86344										PC(15:0/20:4(5Z,8Z,11Z,14Z)) is a phosphatidylcholine (PC or GPCho). It is a glycerophospholipid in which a phosphorylcholine moiety occupies a glycerol substitution site. As is the case with diacylglycerols, glycerophosphocholines can have many different combinations of fatty acids of varying lengths and saturation attached at the C-1 and C-2 positions. Fatty acids containing 16, 18 and 20 carbo…
PC(16:1/22:2)	6.17427	811.624	[2M+H]+ [2M+Na]+ [M+H]+ [M+K]+ [M+Na]+	C46 H87 N O8 P	19.24	20.58	19.75	HMDB08020		LMGP01011496			FDB025211		52922473	74479										PC(16:1(9Z)/22:2(13Z,16Z)) is a phosphatidylcholine (PC or GPCho). It is a glycerophospholipid in which a phosphorylcholine moiety occupies a glycerol substitution site. As is the case with diacylglycerols, glycerophosphocholines can have many different combinations of fatty acids of varying lengths and saturation attached at the C-1 and C-2 positions. Fatty acids containing 16, 18 and 20 carbons…
PC(18:4/18:4)	4.19569	751.494	[M+2H]+2 [M+H]+ [M+Na]+	C44 H73 N O8 P	19.65	19.49	19.87	HMDB08240					FDB025430		52922911											PC(18:4(6Z,9Z,12Z,15Z)/18:4(6Z,9Z,12Z,15Z)) is a phosphatidylcholine (PC or GPCho). It is a glycerophospholipid in which a phosphorylcholine moiety occupies a glycerol substitution site. As is the case with diacylglycerols, glycerophosphocholines can have many different combinations of fatty acids of varying lengths and saturation attached at the C-1 and C-2 positions. Fatty acids containing 16, …
PC(18:4/20:5)	3.82091	799.512	[M+2H]+2 [M+H]+ [M+K]+ [M+NH4]+ [M+Na]+	C46 H75 N O8 P	20.2	21.4	21.95	HMDB08248		LMGP01011724			FDB025438		52922927											PC(18:4(6Z,9Z,12Z,15Z)/20:5(5Z,8Z,11Z,14Z,17Z)) is a phosphatidylcholine (PC or GPCho). It is a glycerophospholipid in which a phosphorylcholine moiety occupies a glycerol substitution site. As is the case with diacylglycerols, glycerophosphocholines can have many different combinations of fatty acids of varying lengths and saturation attached at the C-1 and C-2 positions. Fatty acids containing …
PC(38:3)*	5.82215	811.614	[2M+H]+ [2M+K]+ [2M+Na]+ [M+H]+ [M+K]+ [M+Na]+	C46 H86 N O8 P	19.27	19.06	17.95					Authentic Std
PC(O-20:0/O-1:0)	5.58845	551.426	[M+H]+	C29 H62 N O6 P	18.25	22.23	19.26			LMGP01040070
PC(O-20:0/O-1:0)	5.58736	551.426	[M+H]+	C29 H62 N O6 P	18.23	22.24	19.26			LMGP01040070
PC(P-18:0/22:4)	6.0768	799.659	[2M+H]+ [M+H]+ [M+K]+ [M+Na]+	C48 H89 N O7 P	19.1	18.77	20.07	HMDB11259		LMGP01030073			FDB028010	24767534	52923974											PC(P-18:0/22:4(7Z,10Z,13Z,16Z)) is a phosphatidylcholine (PC or GPCho). It is a glycerophospholipid in which a phosphorylcholine moiety occupies a glycerol substitution site. As is the case with diacylglycerols, glycerophosphocholines can have many different combinations of fatty acids of varying lengths and saturation attached at the C-1 and C-2 positions. Fatty acids containing 16, 18 and 20 ca…
PE(15:0/20:0)	3.21008	733.563	[M+Na]+	C40 H80 N O8 P	16.49	15.66	16.04	HMDB08899		LMGP0201463			FDB026089		446872	131145										PE(15:0/20:0) is a phosphatidylethanolamine (PE or GPEtn). It is a glycerophospholipid in which a phosphorylethanolamine moiety occupies a glycerol substitution site. As is the case with diacylglycerols, glycerophosphoethanolamines can have many different combinations of fatty acids of varying lengths and saturation attached at the C-1 and C-2 positions. Fatty acids containing 16, 18 and 20 carbo…
PE(P-18:1/14:0)	4.22009	673.497	[M+H]+ [M+Na]+	C37 H72 N O7 P	17.51	17.22	17.66	HMDB11401					FDB028129	24769285	53480861											PE(P-18:1(11Z)/14:0) is a phosphatidylethanolamine (PE or GPEtn). It is a glycerophospholipid in which a phosphorylethanolamine moiety occupies a glycerol substitution site. As is the case with diacylglycerols, glycerophosphoethanolamines can have many different combinations of fatty acids of varying lengths and saturation attached at the C-1 and C-2 positions. Fatty acids containing 16, 18 and 2…
PE-Cer(d16:2/18:0(2OH))	3.94155	674.507	[M+H]+ [M+Na]+	C36 H71 N2 O7 P	16.16	16.64	16.81			LMSP03020088
PG(18:2/13:0)	5.38467	704.46	[M+H]+	C37 H69 O10 P	16.41	17.15	18.31			LMGP04010341
PG(18:2/13:0)	5.38475	704.46	[M+H]+	C37 H69 O10 P	16.4	17.22	18.31			LMGP04010341
PG(18:2/13:0)	5.38582	704.462	[M+H]+	C37 H69 O10 P	16.41	17.24	18.31			LMGP04010341
PG(18:2/13:0)	5.3883	704.461	[M+H]+ [M+Na]+	C37 H69 O10 P	16.38	17.24	18.31			LMGP04010341
PG(22:2/20:0)	6.7327	858.638	[M+H]+ [M+NH4]+ [M+Na]+	C48 H91 O10 P	18.53	20.23	20.76		C00344	LMGP04010775
PG(22:2/20:0)	6.73373	858.639	[M+H]+ [M+NH4]+ [M+Na]+	C48 H91 O10 P	18.66	20.94	20.96		C00344	LMGP04010775
PI(18:2/13:0)	3.34268	792.48	[M+H]+ [M+Na]+	C40 H73 O13 P	20.61	17.84	16.95		C01194	LMGP06010309
PI(18:3/13:0)	3.18487	790.464	[M+H]+	C40 H71 O13 P	18.53	18.54	17.52			LMGP06010335
PI(22:1/16:0)	4.15843	892.609	[M+H]+ [M+K]+ [M+NH4]+ [M+Na]+	C47 H89 O13 P	15.69	16.59	16.69		C01194	LMGP06010700
PI(22:6/20:1)	4.27228	936.579	[M+2H]+2 [M+H]+ [M+Na]+	C51 H85 O13 P	19.4	22.93	19.42			LMGP06010805
PI(P-16:0/18:3)	4.86322	816.512	[M+2H]+2 [M+H]+	C43 H77 O12 P	19.51	19.13	18.58			LMGP06030015
PI(P-16:0/18:3)	4.89704	816.511	[M+2H]+2 [M+H]+	C43 H77 O12 P	19.59	18.88	18.49			LMGP06030015
PI(P-20:0/14:1)	2.78498	820.544	[M+H]+ [M+Na]+	C43 H81 O12 P	17.43	16.25	15.64			LMGP06030060
Pipercyclobutanamide B	0.996629	596.289	[2M+H]+ [2M+K]+ [2M+Na]+ [M+2H]+2 [M+H]+ [M+K]+ [M+Na]+	C36 H40 N2 O6	16.73	16.91	17.09	HMDB36361					FDB015236		131751972											Pipercyclobutanamide B is found in herbs and spices. Pipercyclobutanamide B is an alkaloid from the fruit of Piper nigrum (pepper
PS(22:0/19:0)	6.37864	861.637	[M+H]+ [M+NH4]+ [M+Na]+	C47 H92 N O10 P	18.66	18.76	19.18			LMGP03010714
PS(P-18:0/17:2)	3.56132	757.521	[M+H]+ [M+Na]+	C41 H76 N O9 P	16.42	16.65	16.12			LMGP03030038
Ramipril	4.44571	416.233	[M+H]+	C23 H32 N2 O5	16.92	16.88	16.08	HMDB14324					FDB009079	4514937	5362129	8774	DB00178					Ramipril				Ramipril is a prodrug belonging to the angiotensin-converting enzyme (ACE) inhibitor class of medications. It is metabolized to ramiprilat in the liver and, to a lesser extent, kidneys. Ramiprilat is a potent, competitive inhibitor of ACE, the enzyme responsible for the conversion of angiotensin I (ATI) to angiotensin II (ATII). ATII regulates blood pressure and is a key component of the renin-an…
SM(d18:2/20:0)	6.15911	756.607	[M+H]+ [M+K]+ [M+Na]+	C43 H85 N2 O6 P	19.37	18.42	18.68	HMDB0240632		LMSP03010060
SM(d19:1/24:1)	6.67124	826.685	[M+H]+ [M+K]+ [M+NH4]+ [M+Na]+	C48 H95 N2 O6 P	16.8	17.82	18.56	HMDB11699		LMSP03010084			FDB028385		52931223											Sphingomyelin (d19:1/24:1(15Z)) or SM(d19:1/24:1(15Z)) is a type of sphingolipid found in animal cell membranes, especially in the membranous myelin sheath which surrounds some nerve cell axons. It usually consists of phosphorylcholine and ceramide. SM(d19:1/24:1(15Z)) consists of a nonadecasphingosine backbone and a 15Z-tetracosenoic acid chain. In humans, sphingomyelin is the only membrane phos…
Sucrose Acetate Isobutyrate	0.822171	846.397	[M+H]+ [M+Na]+	C40 H62 O19	19.21	20.94	20.04					PubChem 31339			31339											Sucrose acetate isobutyrate, also known as SAIB, belongs to the class of organic compounds known as o-glycosyl compounds. These are glycoside in which a sugar group is bonded through one carbon to another group via a O-glycosidic bond. Sucrose acetate isobutyrate is an extremely weak basic (essentially neutral) compound (based on its pKa).
TG(18:4/20:5/18:4)	7.21088	892.655	[M+H]+ [M+Na]+	C59 H88 O6	19.99	21.72	22.79	HMDB55513							131766033											TG(18:4(6Z,9Z,12Z,15Z)/20:5(5Z,8Z,11Z,14Z,17Z)/18:4(6Z,9Z,12Z,15Z)) is a distearidonic acid triglyceride. Triglycerides (TGs or TAGs) are also known as triacylglycerols or triacylglycerides, meaning that they are glycerides in which the glycerol is esterified with three fatty acid groups (i.e. fatty acid trimesters of glycerol). TGs may be divided into three general types with respect to their ac…
TG(18:4/20:5/18:4)	7.40528	892.657	[M+H]+ [M+Na]+	C59 H88 O6	18.63	18.08	18.43	HMDB55513							131766033											TG(18:4(6Z,9Z,12Z,15Z)/20:5(5Z,8Z,11Z,14Z,17Z)/18:4(6Z,9Z,12Z,15Z)) is a distearidonic acid triglyceride. Triglycerides (TGs or TAGs) are also known as triacylglycerols or triacylglycerides, meaning that they are glycerides in which the glycerol is esterified with three fatty acid groups (i.e. fatty acid trimesters of glycerol). TGs may be divided into three general types with respect to their ac…
TG(20:2n6/14:0/18:3)	7.98529	838.714	[M+H]+ [M+K]+ [M+NH4]+ [M+Na]+	C54 H94 O6	19.47	18.79	18.6	HMDB53270							131763920											TG(20:2n6/14:0/18:3(9Z,12Z,15Z)) is a monoeicosadienoic acid triglyceride. Triglycerides (TGs or TAGs) are also known as triacylglycerols or triacylglycerides, meaning that they are glycerides in which the glycerol is esterified with three fatty acid groups (i.e. fatty acid trimesters of glycerol). TGs may be divided into three general types with respect to their acyl substituents. They are simpl…
TG(20:4/15:0/22:5)	8.18132	914.737	[M+H]+ [M+K]+ [M+NH4]+ [M+Na]+	C60 H98 O6	18.09	18.32	19.85	HMDB54026							131764651											TG(20:4(5Z,8Z,11Z,14Z)/15:0/22:5(4Z,7Z,10Z,13Z,16Z)) is a monodocosapentaenoic acid triglyceride. Triglycerides (TGs or TAGs) are also known as triacylglycerols or triacylglycerides, meaning that they are glycerides in which the glycerol is esterified with three fatty acid groups (i.e. fatty acid trimesters of glycerol). TGs may be divided into three general types with respect to their acyl subst…
TG(20:5/14:0/20:5)	7.43412	870.677	[M+H]+ [M+K]+ [M+NH4]+ [M+Na]+	C57 H90 O6	20.29	20.64	21.85	HMDB55685							131766205											TG(20:5(5Z,8Z,11Z,14Z,17Z)/14:0/20:5(5Z,8Z,11Z,14Z,17Z)) is a dieicosapentaenoic acid triglyceride. Triglycerides (TGs or TAGs) are also known as triacylglycerols or triacylglycerides, meaning that they are glycerides in which the glycerol is esterified with three fatty acid groups (i.e. fatty acid trimesters of glycerol). TGs may be divided into three general types with respect to their acyl sub…
TG(22:2/15:0/20:5)	8.83416	918.766	[M+H]+ [M+NH4]+ [M+Na]+	C60 H102 O6	18.14	21.01	20.01	HMDB54357							131764954											TG(22:2(13Z,16Z)/15:0/20:5(5Z,8Z,11Z,14Z,17Z)) is a monodocosadienoic acid triglyceride. Triglycerides (TGs or TAGs) are also known as triacylglycerols or triacylglycerides, meaning that they are glycerides in which the glycerol is esterified with three fatty acid groups (i.e. fatty acid trimesters of glycerol). TGs may be divided into three general types with respect to their acyl substituents. …
TG(22:4/15:0/22:4)	9.00761	944.778	[M+H]+ [M+K]+ [M+NH4]+ [M+Na]+	C62 H104 O6	18.07	19.62	20.17	HMDB54649							131765221											TG(22:4(7Z,10Z,13Z,16Z)/15:0/22:4(7Z,10Z,13Z,16Z)) is a diadrenic acid triglyceride. Triglycerides (TGs or TAGs) are also known as triacylglycerols or triacylglycerides, meaning that they are glycerides in which the glycerol is esterified with three fatty acid groups (i.e. fatty acid trimesters of glycerol). TGs may be divided into three general types with respect to their acyl substituents. They…
TG(22:4/15:0/22:4)	9.07407	944.779	[M+H]+ [M+K]+ [M+NH4]+ [M+Na]+	C62 H104 O6	17.71	19.45	20.33	HMDB54649							131765221											TG(22:4(7Z,10Z,13Z,16Z)/15:0/22:4(7Z,10Z,13Z,16Z)) is a diadrenic acid triglyceride. Triglycerides (TGs or TAGs) are also known as triacylglycerols or triacylglycerides, meaning that they are glycerides in which the glycerol is esterified with three fatty acid groups (i.e. fatty acid trimesters of glycerol). TGs may be divided into three general types with respect to their acyl substituents. They…
TG(22:4/20:2n6/22:5)	9.07648	994.809	[M+H]+	C66 H106 O6	20.31	17.81	18.42	HMDB54794							131765357											TG(22:4(7Z,10Z,13Z,16Z)/20:2n6/22:5(4Z,7Z,10Z,13Z,16Z)) is a monoadrenic acid triglyceride. Triglycerides (TGs or TAGs) are also known as triacylglycerols or triacylglycerides, meaning that they are glycerides in which the glycerol is esterified with three fatty acid groups (i.e. fatty acid trimesters of glycerol). TGs may be divided into three general types with respect to their acyl substituent…
trans,octacis-Decaprenylphospho-beta-D-erythro-pentofuranosid-2-ulose	7.29207	908.633	[M+H]+	C55 H89 O8 P	16.84	16.8	18.02		C20369
Tripoxyrollin	5.27926	588.473	[M+H]+ [M+K]+ [M+NH4]+ [M+Na]+	C37 H64 O5	17.83	17.94	18.95	HMDB41092					FDB020974		131753021											Tripoxyrollin is found in fruits. Tripoxyrollin is a constituent of Annona reticulata (custard apple).
1006.7114@6.580989	6.58099	1006.71	[M+H]+ [M+NH4]+ [M+Na]+		20.45	22.82	23
1006.7176@6.6478395	6.64784	1006.72	[M+H]+ [M+NH4]+ [M+Na]+		18.99	22.79	22.11
1007.7122@6.469205	6.4692	1007.71	[M+H]+ [M+Na]+		19.49	21.87	22.05
1008.6715@6.0529537	6.05295	1008.67	[M+H]+ [M+NH4]+ [M+Na]+		19.2	18.19	17.86
1009.7278@6.5952873	6.59529	1009.73	[M+H]+ [M+Na]+		15.73	18.99	19.09
1018.5365@3.941575	3.94157	1018.54	[M+H]+		16.8	16.23	15.74
1018.7101@6.604888	6.60489	1018.71	[M+H]+		16.33	16.38	16.91
1020.7917@8.341499	8.3415	1020.79	[M+H]+ [M+Na]+		18.07	16.13	16.89
1023.7302@7.4560423	7.45604	1023.73	[M+H]+ [M+Na]+		19.83	18.9	17.66
1032.5966@4.8455462	4.84555	1032.6	[M+H]+		16.67	17.44	17.4
1032.5977@4.847513	4.84751	1032.6	[M+H]+		16.67	17.37	17.38
1052.7523@6.852614	6.85261	1052.75	[M+H]+ [M+Na]+		18.3	16.72	17.65
1060.7563@7.0549536	7.05495	1060.76	[M+H]+ [M+Na]+		17.39	16.92	16.57
1098.632@4.0276012	4.0276	1098.63	[M+H]+		16.31	16.66	16.44
1098.6335@4.036805	4.03681	1098.63	[M+H]+		16.43	16	16.32
1122.4873@0.7940225	0.794022	1122.49	[M+2H]+2 [M+H]+		18.27	18.8	18.08
1126.6628@4.471753	4.47175	1126.66	[M+H]+		16.11	17.59	17.3
1126.6646@4.474309	4.47431	1126.66	[M+H]+		16.11	17.59	17.29
1208.4818@0.80697304	0.806973	1208.48	[M+2H]+2 [M+H]+		19.84	18.81	19.38
1216.9062@8.011179	8.01118	1216.91	[M+H]+		15.32	17.49	17.07
1222.8173@2.2431211	2.24312	1222.82	[M+H]+		15.99	18.67	20.23
1469.0688@4.5134974	4.5135	1469.07	[M+2H]+2 [M+H]+ [M+Na]+		16.68	17.26	17.61
1502.6523@0.9303056	0.930306	1502.65	[M+2H]+2 [M+H]+		16.84	17.5	17.08
1510.05@4.200523	4.20052	1510.05	[M+H]+		19.15	18.94	18.38
152.1201@0.9374168	0.937417	152.12	[2M+H]+ [2M+NH4]+ [M+H]+ [M+Na]+		16.39	16.98	15.97
1533.1248@4.7697506	4.76975	1533.12	[M+2H]+2 [M+H]+ [M+NH4]+ [M+Na]+		17.3	16.79	16.64
1571.0955@5.319407	5.31941	1571.1	[M+2H]+2 [M+H]+ [M+NH4]+ [M+Na]+		17.05	17.24	16.55
1574.0667@4.8249784	4.82498	1574.07	[M+2H]+2 [M+H]+		16.3	16.48	16.18
1587.1202@5.8191495	5.81915	1587.12	[M+2H]+2 [M+2Na]+2 [M+H]+ [M+Na]+		22.15	21.71	20.89
1651.0804@4.749685	4.74969	1651.08	[M+2H]+2 [M+H]+		16.42	16.63	16.41
1694.1375@4.56439	4.56439	1694.14	[M+2H]+2 [M+H]+		16.64	16.45	17.07
1732.09@4.2898917	4.28989	1732.09	[M+2H]+2		16.35	16.64	16.46
1873.925@0.82894444	0.828944	1873.92	[M+2H]+2		17.8	19.46	18.65
1904.8492@0.92674184	0.926742	1904.85	[M+2H]+2 [M+HK]+ [M+HNa]+		18.07	16.66	17.07
1920.8184@0.90219444	0.902194	1920.82	[M+2H]+2 [M+HK]+ [M+HNa]+		18.48	17.85	16.82
1959.9214@0.87342215	0.873422	1959.92	[M+2H]+2 [M+HNa]+		18.86	20.39	19.41
2334.5442@4.238264	4.23826	2334.54	[M+2H]+2		15.89	15.62	15.99
2340.6028@4.57853	4.57853	2340.6	[M+2H]+2 [M+HNa]+		17.75	19.25	19.43
300.2062@1.8562543	1.85625	300.206	[2M+H]+ [2M+NH4]+ [2M+Na]+ [M+H]+ [M+NH4]+ [M+Na]+		20.34	18.57	20.15
322.2265@1.0993091	1.09931	322.226	[2M+K]+ [M+H]+ [M+Na]+		16.94	17	17.02
325.2145@4.9797707	4.97977	325.214	[2M+H]+ [M+H]+		15.99	16.07	17.3
3306.2456@4.6900716	4.69007	3306.25	[M+2H]+2		16.82	16.85	16.77
334.1818@3.5222647	3.52226	334.182	[2M+H]+ [2M+Na]+ [M+H]+		17.79	17.98	17.26
336.2686@4.0455933	4.04559	336.269	[2M+NH4]+ [2M+Na]+ [M+H]+		17.38	17.12	19.11
354.3602@2.21901	2.21901	354.36	[2M+Na]+ [M+H]+ [M+Na]+		17.24	16.73	19.05
370.2586@3.8253458	3.82535	370.259	[2M+H]+ [2M+Na]+		18.65	17.89	17.69
390.2006@0.9811041	0.981104	390.201	[2M+H]+ [M+H]+ [M+K]+ [M+Na]+		17.12	19.15	18.96
395.2182@0.8697245	0.869725	395.218	[2M+K]+ [M+H]+ [M+Na]+		17.14	18.34	18.25
408.2553@4.904102	4.9041	408.255	[2M+H]+ [M+H]+		19.47	18.88	18.65
430.2664@1.0128164	1.01282	430.266	[2M+H]+ [M+H]+ [M+K]+ [M+NH4]+ [M+Na]+		17.89	18.47	18.22
432.2595@1.1428362	1.14284	432.26	[M+H]+ [M+K]+ [M+NH4]+ [M+Na]+		17.85	17.59	16.73
440.2732@1.8275028	1.8275	440.273	[2M+H]+ [M+H]+ [M+Na]+		17.46	17.31	18.71
440.814@6.3028145	6.30281	440.814	[2M+H]+ [M+H]+		17.18	16.5	17.1
446.2646@1.11344	1.11344	446.265	[2M+H]+ [M+H]+ [M+NH4]+ [M+Na]+		16.78	18.56	18.07
490.2896@4.8540554	4.85406	490.29	[2M+H]+ [2M+K]+ [M+H]+		16.94	17.69	17.75
503.4697@5.5291495	5.52915	503.47	[M+H]+ [M+Na]+		18.23	17.77	17.77
503.4701@5.555405	5.55541	503.47	[M+H]+ [M+Na]+		18.03	17.53	17.7
503.4703@5.543366	5.54337	503.47	[M+H]+ [M+Na]+		18.06	17.89	17.67
503.4704@5.5258245	5.52582	503.47	[M+H]+ [M+Na]+		18.23	17.64	17.73
517.3099@1.4002815	1.40028	517.31	[2M+H]+ [2M+Na]+ [M+2H]+2 [M+H]+ [M+K]+ [M+Na]+		19.45	21	20.94
523.2802@1.0335932	1.03359	523.28	[M+H]+ [M+NH4]+ [M+Na]+		18.71	17.42	16.81
535.4296@7.292396	7.2924	535.43	[M+H]+		21.71	22.46	19.09
538.2822@2.9297147	2.92971	538.282	[M+2H]+2 [M+H]+ [M+Na]+		16.47	16.22	15.61
564.3973@2.7065618	2.70656	564.397	[M+H]+ [M+Na]+		17.23	16.09	17.64
565.401@2.0002542	2.00025	565.401	[M+H]+ [M+Na]+		16.4	16.42	15.67
569.4369@5.544687	5.54469	569.437	[M+H]+ [M+NH4]+		17.05	20.21	20.87
575.4904@4.8428926	4.84289	575.49	[M+H]+ [M+Na]+		17.54	16.18	16.89
577.4237@1.1909811	1.19098	577.424	[M+H]+ [M+K]+ [M+NH4]+ [M+Na]+		16.9	15.32	17.58
581.398@2.5755646	2.57556	581.398	[M+H]+ [M+Na]+		16.56	19.22	19.05
588.474@5.267262	5.26726	588.474	[M+H]+ [M+K]+ [M+NH4]+ [M+Na]+		17.32	17.56	18.79
592.2826@1.0849997	1.085	592.283	[M+2H]+2 [M+H]+ [M+Na]+		16.91	16.66	15.61
592.5209@6.0161376	6.01614	592.521	[M+H]+ [M+K]+ [M+NH4]+ [M+Na]+		18.66	19	19.48
599.4057@1.2205929	1.22059	599.406	[M+H]+		17.23	15.67	17.66
599.4064@1.2188922	1.21889	599.406	[M+H]+		17.3	16.01	17.65
599.4066@1.2130628	1.21306	599.407	[M+H]+		17.52	15.93	17.65
610.2982@0.9327088	0.932709	610.298	[M+H]+ [M+Na]+		17.98	18.35	17.86
610.2985@0.90670115	0.906701	610.298	[M+H]+ [M+Na]+		18.38	18.13	17.92
610.4585@5.290196	5.2902	610.458	[M+H]+ [M+K]+ [M+NH4]+ [M+Na]+		18.13	18.86	18.8
616.5008@4.40327	4.40327	616.501	[M+H]+ [M+K]+ [M+NH4]+ [M+Na]+		17.13	16.6	15.93
617.5091@4.8675523	4.86755	617.509	[M+H]+ [M+Na]+		18.29	17.76	16.55
619.4385@4.981216	4.98122	619.438	[M+H]+ [M+NH4]+		17.5	17.59	18.8
631.5176@5.369728	5.36973	631.518	[M+H]+		16.77	17.49	18.56
634.5179@6.3797774	6.37978	634.518	[M+H]+ [M+K]+ [M+NH4]+ [M+Na]+		17.79	18.18	17.29
635.461@4.995075	4.99507	635.461	[M+H]+ [M+Na]+		17.48	17.53	18.79
635.4617@4.9794936	4.97949	635.462	[M+H]+ [M+Na]+		19.73	19.82	21.02
636.4662@5.2831244	5.28312	636.466	[M+H]+ [M+K]+ [M+NH4]+		19.67	23.73	23.75
637.3919@1.8573747	1.85737	637.392	[M+H]+ [M+Na]+		22	23.31	24.71
638.5625@7.5901885	7.59019	638.562	[2M+Na]+ [M+H]+ [M+K]+ [M+NH4]+ [M+Na]+		19.48	20.36	19.19
640.5407@7.3710546	7.37105	640.541	[M+H]+		19.38	20.34	19.14
650.4281@4.9786005	4.9786	650.428	[M+2H]+2 [M+H]+		15.99	16.07	17.3
650.4907@5.8155503	5.81555	650.491	[M+2H]+2 [M+H]+ [M+NH4]+ [M+Na]+		17.59	17.33	17.38
650.5189@4.3999076	4.39991	650.519	[M+H]+ [M+K]+ [M+NH4]+ [M+Na]+		17.35	16.96	16.04
652.4381@5.3740144	5.37401	652.438	[M+2H]+2 [M+H]+		17.69	18.37	19.39
652.4465@5.373807	5.37381	652.447	[M+2H]+2 [M+H]+		17.49	18.12	19.14
654.4801@6.082841	6.08284	654.48	[M+2H]+2 [M+H]+ [M+K]+ [M+Na]+		16.1	16.63	16.82
654.4844@5.978316	5.97832	654.484	[M+2H]+2 [M+H]+ [M+K]+ [M+Na]+		16.39	16.99	17.2
654.4848@5.8071613	5.80716	654.485	[M+2H]+2 [M+H]+ [M+K]+ [M+Na]+		16.53	17	17.01
656.4048@1.3095626	1.30956	656.405	[M+H]+ [M+Na]+		17.7	17.81	18.69
657.501@4.459046	4.45905	657.501	[M+H]+ [M+NH4]+ [M+Na]+		17.19	17.57	17.37
658.5106@4.8296847	4.82968	658.511	[M+H]+ [M+K]+ [M+NH4]+ [M+Na]+		17.15	16.63	16.13
658.5159@4.8345256	4.83453	658.516	[M+H]+ [M+K]+ [M+NH4]+ [M+Na]+		17.13	16.71	16.18
662.5547@5.696892	5.69689	662.555	[M+H]+ [M+K]+ [M+NH4]+ [M+Na]+		17.26	16.45	15.93
664.3083@0.95958906	0.959589	664.308	[M+H]+		15.46	15.92	16.92
666.3235@0.8974205	0.89742	666.323	[M+H]+ [M+Na]+		17.27	18.85	17.81
666.3244@0.9225317	0.922532	666.324	[M+H]+ [M+Na]+		18.4	19.51	19.37
671.5972@7.379906	7.37991	671.597	[M+Na]+		18.78	18.2	18.31
672.4917@4.5564384	4.55644	672.492	[2M+H]+ [2M+Na]+ [M+2H]+2 [M+H]+ [M+K]+ [M+NH4]+ [M+Na]+		17.2	16.39	16.11
672.4934@4.4847407	4.48474	672.493	[2M+Na]+ [M+2H]+2 [M+H]+ [M+K]+ [M+NH4]+ [M+Na]+		17.7	17.47	17.03
672.4947@4.537213	4.53721	672.495	[2M+Na]+ [M+2H]+2 [M+H]+ [M+K]+ [M+NH4]+ [M+Na]+		17.32	16.86	17.16
672.4949@4.5870633	4.58706	672.495	[2M+Na]+ [M+2H]+2 [M+H]+ [M+K]+ [M+NH4]+ [M+Na]+		17.36	17.47	17.25
672.4952@4.4222217	4.42222	672.495	[M+2H]+2 [M+H]+ [M+K]+ [M+NH4]+ [M+Na]+		17.62	17.31	16.72
672.4957@4.5670576	4.56706	672.496	[2M+Na]+ [M+2H]+2 [M+H]+ [M+K]+ [M+NH4]+ [M+Na]+		18.24	17.97	17.42
672.4961@4.468237	4.46824	672.496	[2M+Na]+ [M+2H]+2 [M+H]+ [M+K]+ [M+Na]+		17.29	17.25	17.56
672.4965@4.588727	4.58873	672.496	[2M+Na]+ [M+2H]+2 [M+H]+ [M+K]+ [M+NH4]+ [M+Na]+		16.94	16.93	16.58
674.5082@4.4947686	4.49477	674.508	[M+2H]+2 [M+H]+ [M+Na]+		17.91	17.67	17.68
674.5097@4.013341	4.01334	674.51	[M+H]+ [M+Na]+		17.27	17.94	17.58
676.457@6.09304	6.09304	676.457	[M+H]+ [M+Na]+		15.97	16.13	16.76
682.5141@6.514292	6.51429	682.514	[M+H]+ [M+K]+ [M+Na]+		17.68	19.07	18.51
684.5309@5.81811	5.81811	684.531	[M+H]+ [M+K]+ [M+NH4]+ [M+Na]+		16.56	15.51	16.09
684.5322@6.3481193	6.34812	684.532	[M+H]+ [M+K]+ [M+NH4]+ [M+Na]+		17.9	18.85	16.44
686.5153@6.537605	6.53761	686.515	[M+H]+ [M+K]+ [M+NH4]+ [M+Na]+		15.77	16.61	17.22
692.568@7.293324	7.29332	692.568	[2M+Na]+ [M+H]+ [M+K]+ [M+NH4]+ [M+Na]+		18.35	18.73	18.52
692.5802@7.3354344	7.33543	692.58	[2M+Na]+ [M+H]+ [M+K]+ [M+NH4]+ [M+Na]+		19.76	18.96	17.97
692.587@7.3750625	7.37506	692.587	[2M+Na]+ [M+H]+ [M+K]+ [M+NH4]+ [M+Na]+		18.69	16.82	18.59
696.4884@5.895339	5.89534	696.488	[2M+Na]+ [M+H]+ [M+K]+ [M+NH4]+ [M+Na]+		17.5	18.38	17.25
710.5779@7.217316	7.21732	710.578	[M+H]+ [M+NH4]+ [M+Na]+		16.06	15.9	16.04
720.6022@6.8049593	6.80496	720.602	[2M+Na]+ [M+H]+ [M+K]+ [M+NH4]+ [M+Na]+		16.8	16.8	18.2
720.6046@6.7589154	6.75892	720.605	[2M+Na]+ [M+H]+ [M+K]+ [M+NH4]+ [M+Na]+		17.49	16.83	16.99
721.5097@3.8639324	3.86393	721.51	[M+H]+ [M+Na]+		19.31	19.08	18.46
722.6175@7.955533	7.95553	722.617	[M+H]+		18	16.95	17.01
723.5248@4.131203	4.1312	723.525	[M+H]+ [M+K]+ [M+Na]+		16.5	16.66	16
729.5379@3.2316303	3.23163	729.538	[M+H]+ [M+K]+ [M+Na]+		17.38	17.88	16.69
730.5422@3.2503023	3.2503	730.542	[M+2H]+2 [M+H]+ [M+K]+ [M+Na]+		17.62	17.28	16.56
731.5595@5.566555	5.56656	731.559	[2M+K]+ [2M+Na]+ [M+H]+ [M+K]+ [M+NH4]+ [M+Na]+		16.5	19.09	18.69
746.5097@4.4653397	4.46534	746.51	[2M+H]+ [2M+Na]+ [M+H]+ [M+K]+ [M+NH4]+ [M+Na]+		19.73	19.69	20.1
752.324@0.9539643	0.953964	752.324	[M+H]+ [M+Na]+		17.86	17.29	17.68
752.326@0.95730186	0.957302	752.326	[M+H]+ [M+Na]+		17.86	17.22	17.68
752.5451@5.512939	5.51294	752.545	[2M+K]+ [M+H]+ [M+NH4]+ [M+Na]+		20.76	22.3	22.46
756.5826@6.3805923	6.38059	756.583	[2M+H]+ [M+H]+ [M+K]+ [M+NH4]+ [M+Na]+		20.29	18.26	17.66
756.5868@5.7253103	5.72531	756.587	[2M+H]+ [M+H]+ [M+K]+ [M+NH4]+ [M+Na]+		20.15	19.81	20.12
763.0105@4.1675487	4.16755	763.01	[M+H]+		15.99	16.18	15.91
764.5257@5.1170797	5.11708	764.526	[M+H]+ [M+Na]+		16.8	18.01	17.83
764.6303@6.92258	6.92258	764.63	[M+H]+ [M+NH4]+ [M+Na]+		19.6	19.02	18.68
772.6419@7.57775	7.57775	772.642	[M+H]+ [M+K]+ [M+NH4]+ [M+Na]+		17.3	18.53	19.26
780.014@4.6599107	4.65991	780.014	[M+H]+		17.06	16.94	16.85
782.4089@1.0416818	1.04168	782.409	[M+H]+		17.12	19.37	19.28
784.2934@0.7921628	0.792163	784.293	[M+H]+		17.73	17.54	17.6
788.4734@4.3261375	4.32614	788.473	[M+2H]+2 [M+H]+		17.5	16.44	16.52
788.5038@4.320767	4.32077	788.504	[M+2H]+2 [M+H]+ [M+K]+ [M+NH4]+ [M+Na]+		16.75	18.09	17.31
792.6576@7.2281866	7.22819	792.658	[M+H]+		18.75	18.37	17.97
792.6594@7.105964	7.10596	792.659	[M+H]+		18.75	18.53	17.96
792.6594@7.1843615	7.18436	792.659	[M+H]+		18.74	18.39	17.96
792.66@7.515033	7.51503	792.66	[M+H]+		18.88	18.79	17.84
795.6927@8.919765	8.91976	795.693	[M+H]+		18.38	17.65	17.2
796.3874@0.9659209	0.965921	796.387	[M+H]+		17.83	17.5	17.09
797.5014@3.25863	3.25863	797.501	[M+H]+ [M+Na]+		18.77	17.14	17.66
798.4011@0.91330427	0.913304	798.401	[M+H]+		19.62	19.76	20.81
798.4024@0.88654757	0.886548	798.402	[M+H]+		19.8	20.16	20.8
798.4031@0.857875	0.857875	798.403	[M+H]+		20.22	20.03	20.8
798.4033@0.87045234	0.870452	798.403	[M+H]+		20.02	20.06	20.8
798.4053@0.9036136	0.903614	798.405	[M+H]+		19.74	19.61	20.9
812.4988@4.063629	4.06363	812.499	[M+2H]+2 [M+H]+ [M+Na]+		18.83	18.38	17.23
814.3841@0.8315683	0.831568	814.384	[M+2H]+2 [M+H]+		16.52	17.07	18.19
819.5267@5.1886606	5.18866	819.527	[M+2H]+2 [M+H]+		17.28	17.59	16.72
821.6368@6.120102	6.1201	821.637	[M+H]+ [M+K]+ [M+Na]+		18.55	19.19	18.33
823.7366@7.9388547	7.93885	823.737	[M+H]+ [M+K]+ [M+Na]+		18.38	19.94	19.24
825.6462@6.3669267	6.36693	825.646	[M+H]+ [M+K]+ [M+NH4]+ [M+Na]+		19.67	19.85	20.07
828.3866@0.8399131	0.839913	828.387	[M+H]+ [M+Na]+		22.06	22.33	21.85
841.1845@6.8070917	6.80709	841.184	[M+H]+		15.01	17.24	16.7
841.4758@4.882826	4.88283	841.476	[M+H]+ [M+NH4]+ [M+Na]+		16.61	15.84	16
841.6837@6.968538	6.96854	841.684	[M+H]+ [M+Na]+		17.18	16.58	17.03
844.379@0.8899762	0.889976	844.379	[M+H]+ [M+Na]+		17.69	17.24	17.44
845.541@4.4715652	4.47157	845.541	[M+H]+ [M+Na]+		16.29	16.8	15.97
846.5514@3.4366605	3.43666	846.551	[M+H]+ [M+K]+ [M+NH4]+ [M+Na]+		18.71	17.6	17.36
849.6733@6.5580683	6.55807	849.673	[M+H]+ [M+K]+ [M+Na]+		19.35	17.99	19.12
852.6699@6.7818575	6.78186	852.67	[M+H]+ [M+NH4]+ [M+Na]+		18.84	18.26	18.75
854.6264@4.5253186	4.52532	854.626	[M+H]+ [M+Na]+		17.18	17.15	17.88
856.4877@4.433253	4.43325	856.488	[M+H]+ [M+Na]+		16.94	17.49	17
858.4636@4.2983737	4.29837	858.464	[M+2H]+2 [M+H]+ [M+Na]+		16.44	16.68	16.7
858.6808@7.7017026	7.7017	858.681	[M+H]+ [M+NH4]+ [M+Na]+		19.12	20.87	19.81
859.7299@7.6053133	7.60531	859.73	[M+H]+ [M+K]+ [M+NH4]+		23.37	24.17	24.42
864.6256@7.133509	7.13351	864.626	[M+H]+ [M+Na]+		17.15	18.24	18.86
886.6942@7.9175324	7.91753	886.694	[M+H]+ [M+K]+ [M+NH4]+ [M+Na]+		19.84	20.79	20.86
910.7273@7.056656	7.05666	910.727	[M+H]+ [M+K]+ [M+NH4]+ [M+Na]+		20.59	18.09	18.26
917.6197@4.894559	4.89456	917.62	[M+H]+		17.85	17.38	17.32
917.62@4.8948464	4.89485	917.62	[M+H]+		17.85	17.38	17.32
917.6201@4.894653	4.89465	917.62	[M+H]+		17.84	17.38	17.32
928.6772@6.5385447	6.53854	928.677	[M+H]+ [M+NH4]+ [M+Na]+		17.91	16.92	18
930.4727@2.861416	2.86142	930.473	[M+H]+		16.88	16.27	16.03
931.2649@7.099842	7.09984	931.265	[M+H]+		16.54	15.91	15.84
931.4788@0.7566482	0.756648	931.479	[M+H]+		17.1	16.59	17.3
932.5573@3.1380057	3.13801	932.557	[M+H]+ [M+Na]+		16.89	15.34	15.85
933.6504@6.267406	6.26741	933.65	[M+H]+ [M+K]+		18.93	18.23	19.56
938.542@5.874774	5.87477	938.542	[M+H]+ [M+Na]+		17.83	18.05	18.2
950.5293@3.812408	3.81241	950.529	[M+2H]+2 [M+H]+		16.22	17.21	16.31
950.5308@3.8070998	3.8071	950.531	[M+2H]+2 [M+H]+		16.06	17.16	16.29
950.7537@7.080552	7.08055	950.754	[M+H]+ [M+K]+ [M+NH4]+ [M+Na]+		20.32	16.41	20.28
961.7554@7.134463	7.13446	961.755	[M+H]+ [M+Na]+		19.71	18.24	17.72
964.7328@7.4627986	7.4628	964.733	[M+H]+ [M+Na]+		16.58	17.39	15.94
964.775@7.448213	7.44821	964.775	[M+H]+ [M+Na]+		16.59	17.7	16.7
969.6348@5.2746325	5.27463	969.635	[M+H]+		18.35	17.56	17.29
978.7734@9.258489	9.25849	978.773	[M+H]+ [M+NH4]+ [M+Na]+		20.07	18.07	19.04
979.9618@0.8389445	0.838944	979.962	[M+H]+		17.84	19.52	18.35
980.5775@4.846043	4.84604	980.577	[M+2H]+2 [M+H]+ [M+Na]+		17.64	18.33	18.41
980.5779@4.8465714	4.84657	980.578	[M+2H]+2 [M+H]+ [M+Na]+		17.49	18.25	18.41
982.5927@5.2808137	5.28081	982.593	[M+2H]+2 [M+H]+		17.85	17.12	16.98
982.5934@5.276307	5.27631	982.593	[M+2H]+2 [M+H]+		17.91	17.11	16.98
986.7428@6.6502047	6.6502	986.743	[M+H]+ [M+Na]+		15.9	19.34	19.57
988.7585@7.069156	7.06916	988.759	[M+H]+ [M+Na]+		17.25	19.44	19.43
