# Supplementary material for: Lipidomics-Based Comparison of Molecular Compositions of Green, Yellow, and Red Bell Peppers
Source: Metabolites. 2021 Apr 14;11(4):241. doi: 10.3390/metabo11040241 (PMC8070949; doi:10.3390/metabo11040241)
Supplement: Supplementary file 1 [file metabolites-11-00241-s001.zip › metabolites-1185348-supp/Supplemental Table 2_Pepper Compounds Significantly Different.xlsx]

## Sheet: Sheet1
Compound Name	p-value*	FDR	Green vs Red	Green vs Yellow	Red vs Yellow	Green Pepper Mean	Red Pepper Mean	Yellow Pepper Mean
Beta-Cryptoxanthin	7.42316e-05	0.00798336	0.00995004	0.677265	0.0353831	16.99	20.59	17.55
PC(O-20:0/O-1:0)	0.000128327	0.00798336	0.0123174	0.458914	0.058623	18.25	22.23	19.26
PC(O-20:0/O-1:0)	0.000129163	0.00798336	0.0122859	0.45359	0.0587223	18.23	22.24	19.26
PI(18:2/13:0)	0.000153537	0.00798336	0.0207398	0.0345565	0.383891	20.61	17.84	16.95
DG(22:6/18:0)	0.000768682	0.0186257	0.705243	0.0473099	0.0602501	17.68	18.02	20.37
PG(22:2/20:0)	0.00161306	0.031757	0.0520429	0.117148	0.999297	18.66	20.94	20.96
DG(20:5/14:0)	0.00220719	0.0365928	0.0532117	0.070643	0.760744	17.66	20.62	21.31
TG(22:2/15:0/20:5)	0.00334714	0.0458438	0.000982168	0.0771212	0.3897	18.14	21.01	20.01
PI(P-20:0/14:1)	0.00382187	0.0458438	0.014368	0.00234785	0.330859	17.43	16.25	15.64
MGDG(18:1/18:1)	0.00399648	0.0458438	0.998959	0.095163	NA	22.57	22.59	20.85
TG(18:4/20:5/18:4)	0.0046638	0.0458438	0.0181902	0.00182979	0.239535	19.99	21.72	22.79
Sucrose Acetate Isobutyrate (SAIB)	0.00647673	0.0559906	0.00772544	0.387144	0.276055	19.21	20.94	20.04
PI(22:1/16:0)	0.00838777	0.0611029	0.016809	0.0301348	0.957317	15.69	16.59	16.69
TG(22:4/20:2n6/22:5)	0.00850923	0.0611029	0.0974564	0.302519	0.795703	20.31	17.81	18.42
PG(22:2/20:0)	0.00853501	0.0611029	0.131632	0.144005	0.767343	18.53	20.23	20.76
DG(16:1/16:1)	0.0098191	0.0631228	0.100702	0.490991	NA	18.07	16.89	17.47
DG(22:2/14:1)	0.013877	0.0794775	0.0135239	0.39867	0.369251	16.76	18.05	17.42
2-ethenyl-2,4b,8,8-tetramethyl-tetradecahydrophenanthrene-3,5,10a-triol	0.0153428	0.0817234	0.0999371	0.464319	0.565976	16.03	17.28	16.74
Fargesin	0.0181864	0.089511	0.276112	0.534091	0.154958	19.02	19.76	18.43
Ascorbyl linoleate	0.02186	0.10256	0.159548	0.357898	0.939871	18.18	16.36	16.64
TG(22:4/15:0/22:4)	0.0259451	0.107535	0.254687	0.210734	0.70977	17.71	19.45	20.33
TG(22:4/15:0/22:4)	0.0287412	0.114601	0.248188	0.249783	0.824081	18.07	19.62	20.17
DG(18:4/15:0)	0.0300296	0.115358	0.135746	0.716746	0.461729	16.2	17.77	16.81
PI(P-16:0/18:3)	0.0315566	0.119763	0.131333	0.0438913	0.586661	19.59	18.88	18.49
Ascorbyl linoleate	0.0329637	0.122168	0.513829	0.163549	0.308795	17.05	16.45	15.34
Ivermectin B1b	0.0333538	0.122168	0.109535	0.0488873	0.67606	16.04	16.63	16.9
TG(20:4/15:0/22:5)	0.0350288	0.126828	0.912134	0.0459315	0.0617891	18.09	18.32	19.85
Glycidyl oleate	0.037508	0.129337	0.174099	0.436055	0.891254	15.31	16.22	16.01
PE(15:0/20:0)	0.0380162	0.129337	0.161842	0.575274	NA	16.49	15.66	16.04
PC(14:0/20:5)	0.0381447	0.129337	0.147111	0.892221	0.358604	20.24	18.68	19.89
Ascorbyl linoleate	0.0401036	0.13159	0.216674	0.332527	0.996617	18.22	16.72	16.66
PC(15:0/18:4)	0.0419928	0.136368	0.245051	0.293924	0.925668	18.92	18.04	17.85
MGDG(18:2/18:3)	0.0433174	0.139234	0.397681	0.220481	0.552822	23.91	22.65	21.46
Goyaglycoside g	0.0437624	0.139244	0.268232	0.268543	0.859532	18.11	16.93	16.53
Ramipril	0.0456026	0.140832	0.99146	0.252543	NA	16.92	16.88	16.08
PA(P-16:0/18:4)	0.0474717	0.143784	0.518031	0.210874	0.436295	17.67	18.37	19.38
all-trans-retinyl oleate	0.0482681	0.144347	0.388325	0.466456	0.0522528	17.03	16.25	17.87
PC(14:1/20:5)	0.0500908	0.144758	0.19557	0.590075	NA	16.34	15.68	15.95
Archaetidylglycerol-myo-inositol	0.0528336	0.149933	0.504735	0.662314	0.281137	17.09	15.92	18.2
1006.7114@6.580989	0.00017886	0.00798336	0.0104481	0.0320248	0.910475	20.45	22.82	23
1007.7122@6.469205	0.000189533	0.00798336	0.010354	0.0323075	0.905597	19.49	21.87	22.05
1009.7278@6.5952873	0.000100816	0.00798336	0.00838156	0.02627	0.981351	15.73	18.99	19.09
1222.8173@2.2431211	0.000202752	0.00798336	0.0260814	0.0254199	0.190409	15.99	18.67	20.23
2340.6028@4.57853	0.000270261	0.00945914	1.82904e-05	5.12795e-05	0.800748	17.75	19.25	19.43
581.398@2.5755646	0.0005167	0.016276	0.0160161	0.0604182	0.945588	16.56	19.22	19.05
950.7537@7.080552	0.00057359	0.0164255	0.000165947	0.999014	0.000614571	20.32	16.41	20.28
841.1845@6.8070917	0.000686499	0.0180206	0.0273005	0.130008	0.59552	15.01	17.24	16.7
986.7428@6.6502047	0.00104311	0.0234699	0.0330743	0.0708979	0.964587	15.9	19.34	19.57
636.4662@5.2831244	0.00127116	0.0266944	0.00021283	0.00146597	0.999566	19.67	23.73	23.75
782.4089@1.0416818	0.00193137	0.0357872	0.000938301	0.00717306	0.988165	17.12	19.37	19.28
535.4296@7.292396	0.00217669	0.0365928	0.438432	0.00536791	0.000203015	21.71	22.46	19.09
1126.6628@4.471753	0.00414718	0.0458438	0.00182727	0.0377232	0.757745	16.11	17.59	17.3
1126.6646@4.474309	0.00416236	0.0458438	0.00180361	0.040235	0.735038	16.11	17.59	17.29
354.3602@2.21901	0.00375307	0.0458438	0.550414	0.136708	NA	17.24	16.73	19.05
564.3973@2.7065618	0.0035984	0.0458438	0.0145436	0.63047	0.00311795	17.23	16.09	17.64
569.4369@5.544687	0.0035905	0.0458438	0.0683836	0.092352	0.827071	17.05	20.21	20.87
599.4066@1.2130628	0.00446482	0.0458438	0.00661889	0.96865	0.00824734	17.52	15.93	17.65
686.5153@6.537605	0.00494822	0.0458438	0.150462	0.095169	0.39	15.77	16.61	17.22
846.5514@3.4366605	0.00311805	0.0458438	0.00603808	0.00578348	0.775526	18.71	17.6	17.36
932.5573@3.1380057	0.00465955	0.0458438	0.0691512	0.295236	0.624786	16.89	15.34	15.85
950.5308@3.8070998	0.00454382	0.0458438	0.0521033	0.805617	0.183837	16.06	17.16	16.29
982.5934@5.276307	0.00484644	0.0458438	0.00780501	0.0105825	0.87499	17.91	17.11	16.98
577.4237@1.1909811	0.00531892	0.0478703	0.133785	0.670847	0.110151	16.9	15.32	17.58
1216.9062@8.011179	0.00657667	0.0559906	0.0911582	0.256118	0.860038	15.32	17.49	17.07
982.5927@5.2808137	0.00707596	0.058656	0.0125247	0.0150658	0.867101	17.85	17.12	16.98
325.2145@4.9797707	0.00786477	0.0604244	0.961401	0.00604932	0.00527704	15.99	16.07	17.3
650.4281@4.9786005	0.00780613	0.0604244	0.961848	0.00598129	0.00519559	15.99	16.07	17.3
933.6504@6.267406	0.00779161	0.0604244	0.131425	0.317306	0.00708904	18.93	18.23	19.56
599.4057@1.2205929	0.00897392	0.0614518	0.144053	0.841961	0.163313	17.23	15.67	17.66
731.5595@5.566555	0.00888004	0.0614518	0.00977685	0.0795364	0.89189	16.5	19.09	18.69
1006.7176@6.6478395	0.00922638	0.0618364	0.100783	0.275293	0.889474	18.99	22.79	22.11
988.7585@7.069156	0.00955851	0.0627278	0.088514	0.182904	0.999933	17.25	19.44	19.43
764.5257@5.1170797	0.0105467	0.0664445	0.00892311	0.0724598	0.898624	16.8	18.01	17.83
390.2006@0.9811041	0.012551	0.0744677	0.108414	0.253693	0.969589	17.12	19.15	18.96
599.4064@1.2188922	0.012661	0.0744677	0.0526629	0.844946	0.0257605	17.3	16.01	17.65
637.3919@1.8573747	0.0127659	0.0744677	0.274395	0.129857	0.356898	22	23.31	24.71
859.7299@7.6053133	0.012606	0.0744677	0.0253055	0.0154243	0.714269	23.37	24.17	24.42
950.5293@3.812408	0.0144269	0.0810062	0.109105	0.974584	0.232772	16.22	17.21	16.31
978.7734@9.258489	0.0146583	0.0810062	0.0120832	0.377236	0.368814	20.07	18.07	19.04
856.4877@4.433253	0.0151532	0.0817234	0.0246367	0.961297	0.0819299	16.94	17.49	17
910.7273@7.056656	0.0155664	0.0817234	0.118961	0.256405	0.986784	20.59	18.09	18.26
440.814@6.3028145	0.0168795	0.0859657	0.0314089	0.961375	0.0995227	17.18	16.5	17.1
662.5547@5.696892	0.0169202	0.0859657	0.0899343	0.0183304	0.432139	17.26	16.45	15.93
617.5091@4.8675523	0.0180112	0.089511	0.559102	0.142518	0.251782	18.29	17.76	16.55
1018.5365@3.941575	0.0223468	0.10256	0.166778	0.024328	0.34785	16.8	16.23	15.74
1020.7917@8.341499	0.022005	0.10256	0.129454	0.485129	0.675604	18.07	16.13	16.89
619.4385@4.981216	0.0224656	0.10256	0.974418	0.177626	0.184821	17.5	17.59	18.8
635.4617@4.9794936	0.0214759	0.10256	0.966896	0.172678	0.183275	19.73	19.82	21.02
523.2802@1.0335932	0.0233097	0.103594	0.0891924	0.0339979	0.619267	18.71	17.42	16.81
635.461@4.995075	0.0233498	0.103594	0.991225	0.185995	0.183001	17.48	17.53	18.79
575.4904@4.8428926	0.0237478	0.103897	0.029869	0.52677	0.411877	17.54	16.18	16.89
408.2553@4.904102	0.024555	0.104525	0.231451	0.223034	0.77847	19.47	18.88	18.65
616.5008@4.40327	0.0242596	0.104525	0.27727	0.0203842	0.19706	17.13	16.6	15.93
849.6733@6.5580683	0.0258067	0.107535	0.168882	NA	NA	19.35	17.99	19.12
300.2062@1.8562543	0.0277714	0.11361	0.0583685	0.972339	0.149812	20.34	18.57	20.15
1023.7302@7.4560423	0.0281818	0.113811	0.340601	0.030366	0.223369	19.83	18.9	17.66
1032.5966@4.8455462	0.0296167	0.115358	0.0483083	0.139602	0.992301	16.67	17.44	17.4
692.587@7.3750625	0.0297209	0.115358	0.0443139	0.993358	0.0953214	18.69	16.82	18.59
845.541@4.4715652	0.0330834	0.122168	0.179516	0.625346	0.0372897	16.29	16.8	15.97
961.7554@7.134463	0.0357235	0.127874	0.23294	0.230375	0.824315	19.71	18.24	17.72
722.6175@7.955533	0.0378431	0.129337	0.0401296	0.125901	0.989712	18	16.95	17.01
797.5014@3.25863	0.0381851	0.129337	0.196409	0.52748	0.827378	18.77	17.14	17.66
440.2732@1.8275028	0.0388473	0.129762	0.949002	0.11305	0.0463167	17.46	17.31	18.71
964.7328@7.4627986	0.0391345	0.129762	0.257945	0.536202	0.0405589	16.58	17.39	15.94
756.5826@6.3805923	0.0447089	0.139439	0.117891	0.0887406	0.842734	20.29	18.26	17.66
788.5038@4.320767	0.0443831	0.139439	0.0582188	0.673805	0.426837	16.75	18.09	17.31
652.4381@5.3740144	0.0471978	0.143784	0.527149	0.21012	0.428418	17.69	18.37	19.39
446.2646@1.11344	0.049025	0.144347	0.207472	0.498938	0.860961	16.78	18.56	18.07
652.4465@5.373807	0.0491657	0.144347	0.558228	0.212852	0.415859	17.49	18.12	19.14
841.4758@4.882826	0.0494903	0.144347	0.0619066	0.267604	0.902415	16.61	15.84	16
792.66@7.515033	0.0514411	0.147309	0.965999	0.0841347	0.0892204	18.88	18.79	17.84
